# Supplementary material for: Quality of Life in Amyotrophic Lateral Sclerosis Patients and Care Burden of Caregivers in Sardinia during COVID-19 Pandemic
Source: Healthcare (Basel). 2023 Jun 3;11(11):1641. doi: 10.3390/healthcare11111641 (PMC10252463; doi:10.3390/healthcare11111641)
Supplement: Supplementary file 1 [file healthcare-11-01641-s001.zip]

Archive with 1 entries (1 files):
- healthcare-2109738-supplementary.pdf
